# Supplementary material for: A Remarkably Unsymmetric Hexairon Core Embraced by Two High-Symmetry Tripodal Oligo-α-pyridylamido Ligands
Source: Inorg Chem. 2023 Jun 22;62(26):10171–84. doi: 10.1021/acs.inorgchem.3c00808 (PMC10324315; doi:10.1021/acs.inorgchem.3c00808)
Supplement: Supplementary file 2 — ic3c00808_si_002.txt [file ic3c00808_si_002.txt]

DFT1:
  C   1.41786651523428      3.76340754299295      2.17092017864773
  C   1.60803195683027      2.45571294352460      7.74423950743408
  C   1.70654670081513      3.82184380266038      3.49051106559478
  C   1.97120042294867      2.83837034377965      6.45235702710219
  C   10.23765233433483      4.15761071768895     10.02580539001337
  C   10.28285480376191      0.58577679452611      8.82544679529282
  C   10.47838092446801      3.65937904720158      3.02668484748392
  C   10.50470239560206      0.28808682622288      6.45301561479399
  C   10.82776012617700      3.64442938752403      5.33426146372236
  C   10.87018190833197      3.99898658488415      7.72986719947804
  C   11.01799102847667      0.16542439898107      7.74482347928562
  C   11.58150501848360      3.91300896280656     10.42012593933780
  C   11.60973470382352      2.88429518376707      2.77641994163821
  C   11.97795221704839      2.84158986813809      5.14894102257737
  C   12.24190367490995      3.82686229502642      8.11025273335158
  C   12.34139462271913      2.45848930455312      3.85726698364599
  C   12.53062553921866      3.76934856245521      9.42987447373715
  C   2.33938792504710      2.88262900807220      8.82485446367910
  C   2.36688364143953      3.90720712297411      1.18059077497585
  C   2.93307339131173      0.16148010421622      3.85793008739602
  C   3.07814473185374      3.99515549057558      3.87080223084249
  C   3.12081912869789      3.64193072570886      6.26659998201262
  C   3.44627382297911      0.28521166075839      5.14967115231732
  C   3.47018734740109      3.65838506283506      8.57416819910387
  C   3.66791016935602      0.58176966423314      2.77707860353401
  C   3.71056124033287      4.15298133744288      1.57477789055923
  C   3.97241771260150     -0.65553499557081      9.43111270583955
  C   4.16689018450339     -0.43479307598833      8.11144445647616
  C   4.41946021009504      8.96853150349160      9.42849454338055
  C   4.51369399319208      8.68920073919395      8.10896159878004
  C   4.54030916237914      4.35315506636433     -0.70966202807983
  C   4.57116536603790      0.09500437970581     10.42119251692582
  C   4.71660609244110      0.87996365579127      5.33503829198276
  C   4.76984599200337      8.07513944226217     10.41902220640110
  C   4.90477154555272      1.17411137242802      3.02738332613363
  C   5.00190273831144      0.66693260917894      7.73079684031196
  C   5.05039835187769      7.41503867959995      7.72896176727279
  C   5.22984713618540      6.78886860797826     10.02511087580084
  C   5.37808601028207      7.55461133991604      5.33322117590695
  C   5.45501282585783      1.13635219100701     10.02664641480649
  C   5.47142638852427      5.97067450968845     12.30971478724561
  C   5.49822551845218      8.95205137702956      5.14730575857828
  C   5.53927108089433      7.24363165068141      3.02573088613331
  C   5.64477660834553      8.61085288179880      2.77488750667099
  C   5.64796638304838      9.45782975228864      3.85539093234119
  C   5.74593769984134      4.69430332879130     13.03132226754842
  C   5.78281471725960      4.75439833496061     -1.43103864151860
  C   6.04335115578362      1.75558800866015     12.31085806174154
  C   6.93766297853904      2.62783957326300     -1.43046500240732
  C   7.01163987646657      2.63179864156585     13.03187813044626
  C   7.90657744297531      1.75271231097236     -0.70896927060480
  C   8.16496951904213      4.75918166408031     13.03129511878839
  C   8.20189173775698      4.69124662905252     -1.43103105544278
  C   8.29646022657608      9.45983272338580      7.74230781816135
  C   8.30025339009998      8.61344569042575      8.82327148133161
  C   8.40673613992302      7.24616406901014      8.57317179284290
  C   8.44656224194959      8.95345815026635      6.45066823663099
  C   8.47549171705313      5.96820730096212     -0.71011743248064
  C   8.49535737341631      1.13514019771787      1.57557876501715
  C   8.56769960893398      7.55600434174040      6.26551312320597
  C   8.71648768010779      6.78781513860172      1.57404048524441
  C   8.89548774451991      7.41536201827667      3.86984791582990
  C   8.94880212867981      0.66729183542643      3.87168286972608
  C   9.04557056172284      1.17709901466149      8.57481976564846
  C   9.17556910911324      8.07420016313296      1.17942981481139
  C   9.23394564195781      0.88183076553864      6.26732578244765
  C   9.37994847123678      0.09420911969095      1.18159858105433
  C   9.40776061787982      4.35843298004889     12.31013670856076
  C   9.43128144035976      8.68970081830335      3.48915558466031
  C   9.52531657374818      8.96838101097912      2.16947105323077
  C   9.78460061636547     -0.43404335491948      3.49163438904555
  C   9.97923105905666     -0.65536442062574      2.17208588153071
  Fe  5.30201693578278      4.99123430989169      5.80007138950385
  Fe  6.75552348797366      2.52494770490588      7.29891951327470
  Fe  7.19385501584121      2.52428853346605      4.30254966807530
  Fe  7.33747757143313      3.93797236152134      1.19215843277615
  Fe  8.16485872141673      4.96720945312892      4.30188221731280
  Fe  8.38417923397859      4.58848489547145      7.29835218834854
  H   0.37391806188029      3.61615684070335      1.87102176636808
  H   0.73440160754763      1.81156854051658      7.88274369294732
  H   0.91298379421597      3.76272309892763      4.23289486237662
  H   1.41182423356947      2.47284329666130      5.59750941553894
  H   1.93511533349023     -0.26499596819816      3.72218206045992
  H   10.22034713938087      5.05221070286234     12.58480726849101
  H   10.22614430690420     -1.08623656638016      4.24009927945135
  H   10.63242740022027     -1.48220138683186      1.87097155149739
  H   10.65060889994865      0.50666357978320      9.84886512560572
  H   11.09657323419311     -0.00603494467597      5.59338519271077
  H   11.86128940780350      3.85523634304495     11.47100557636671
  H   11.86303151314986      2.61028670608225      1.75208097787305
  H   12.01358677800461     -0.26599042970665      7.88124203436668
  H   12.53092937978298      2.47681042483349      6.00734485734921
  H   13.02798294312204      3.76972832469028      7.36228965513600
  H   13.21288827169283      1.81185919389645      3.72013491770182
  H   13.57177000980670      3.61918168095178      9.73505863498615
  H   2.07771822904378      3.85234674016057      0.13002191297114
  H   2.08285759692149      2.60766952153634      9.84888811215301
  H   2.84993558283321     -0.00115290981057      6.00874970784502
  H   3.29903692637641      0.51147037146474      1.75369825164163
  H   3.31952902043420     -1.48035008505807      9.73605836466572
  H   3.72183795453374     -1.08404650206983      7.36277527876940
  H   3.73221806725145      5.04856912708641     -1.01703121006904
  H   4.02920024970898      9.94561709482705      9.73279787882656
  H   4.10361991299172      4.00984144260467      9.39255721521760
  H   4.17236671437814      9.39864007232820      7.35984554357918
  H   4.18996806121347      3.35497493216590     -1.05308896001902
  H   4.37674322772429     -0.11333779859273     11.47212341336224
  H   4.46410958104478      6.32698485716194     12.58447734026309
  H   4.67902518995420      8.35364534527064     11.46904880341259
  H   4.90494950527436      4.00709312517740     12.85910349665205
  H   5.00231988903197      1.96226152153927     12.62840453019552
  H   5.50971087168057      1.56305702988382      2.20317838725433
  H   5.53857271899896      9.62099966206662      6.00084580374647
  H   5.55913418219921      6.50430505771085      2.21818219266244
  H   5.68086177226277      4.60543494873484     -2.52296428800889
  H   5.76019965196799      8.96831557527762      1.75088144716212
  H   5.77027257537825     10.53667846889632      3.71892562762616
  H   5.79811209592473      4.87653457604668     14.12496693782571
  H   5.92213505162427      2.24873480353956     -1.25162070914950
  H   5.96141573732224      5.82353018378668     -1.25454130192039
  H   6.10403405823220      5.02336046459452     10.49549162028131
  H   6.16799500038149      6.77082594837066     12.63130774968782
  H   6.23588461397663      0.70466462724140     12.58546743985050
  H   6.30331379007409      4.75623870566044      8.53339963310795
  H   6.54918449331617      2.76911500133364     10.47010149481443
  H   6.82699689460822      2.58454071776142     14.12541792644720
  H   7.11611093496723      2.60053026794617     -2.52260141380288
  H   7.71296524718301      0.70736785647588     -1.02441655888401
  H   7.76948608146952      6.75969432226942     -1.03942657720260
  H   7.98982122606903      5.83131428039005     12.86220845770122
  H   8.02742718357246      2.24560877698066     12.86287355710006
  H   8.13339556522106      4.86093887671263     -2.52315370422155
  H   8.17225681824936     10.53810561687376      7.87795570038633
  H   8.18376337573230      8.97282814616997      9.84635306148905
  H   8.27682778630013      4.31311261955836     10.46400701814543
  H   8.29902398679889      4.62175737954265     14.12459998962615
  H   8.39662428995504      6.52878024606175      9.39671653802150
  H   8.40202522012037      9.61337073681306      5.59130967410792
  H   8.43108523069139      1.54984756141990      9.39823913685071
  H   8.94632429858811      1.95699711724102     -1.04426515300191
  H   9.04346135189989      4.00226390039866     -1.26417140664782
  H   9.26380931073869      8.33762289433032      0.12670477980010
  H   9.47321558660706      6.32915438170442     -1.03612057741682
  H   9.56381282523967     -0.11218879757974      0.12888517431665
  H   9.75090946540754      3.35408469214509     12.62799803903018
  H   9.77198188875166      9.39937883801550      4.23816368720471
  H   9.86411396790726      4.02224556267309      2.19730333274160
  H   9.91472069804123      9.94717148882065      1.86710315831599
  N   10.09263178027702      4.01829682991648      4.25343031943682
  N   10.28788105008176      4.05762976037117      6.50997093969035
  N   3.66040360473158      4.05487730807417      5.09066645541364
  N   3.85568066156593      4.01691124274261      7.34722797297490
  N   4.00204239703781      4.18242671382373      2.87814203961925
  N   4.73485846239031      4.39106167045755      0.74444567967661
  N   5.29046754837309      6.88093698438790      6.50922296755131
  N   5.34411924037498      1.14139683855400      6.51078396511026
  N   5.35057509251090      6.52162943454836      8.72180850265967
  N   5.40819721264880      1.32922473996207      4.25418080935014
  N   5.42161033529837      6.73060038403349      4.25271186174767
  N   5.53634009301498      5.78309077409069     10.85564630054047
  N   5.62576885553991      1.37400034430826      8.72320743513937
  N   6.17299614514365      1.90500845071243     10.85669805439942
  N   6.97482203830103      4.02422696349754     -0.93686187855354
  N   6.97487724929372      4.02789126714290     12.53751589590814
  N   7.77682452991915      1.90283185106252      0.74510987334244
  N   8.32443109140580      1.37337402121089      2.87888842383317
  N   8.41071246727939      5.78136707248582      0.74405262779524
  N   8.52476287028713      6.73254938865733      7.34647017090717
  N   8.54203374614496      1.33118563177272      7.34793868379467
  N   8.59594931952331      6.52119835014723      2.87748760266221
  N   8.60624642954022      1.14217555323621      5.09143829210048
  N   8.65579973230600      6.88175277092632      5.08987720564155
  N   9.21318585151023      4.39541036846354     10.85600827745183
  N   9.94614984078001      4.18613833930062      8.72242481360629
  O   6.97483899878957      4.02529867449923      3.00340806175305
  O   6.97485015189101      4.02605912486883      5.80032701358751
  O   6.97486130417163      4.02681957517493      8.59724596431072

DFT2:
  C   1.41805684507382      3.76490069701976      2.17198260200164
  C   1.60848126925803      2.45686395525832      7.74521280531456
  C   1.70687125000768      3.82320767492874      3.49154983860216
  C   1.97160544159400      2.83951998419585      6.45331746814531
  C   10.23865063525463      4.15692759240695     10.02606943882953
  C   10.28303395956085      0.58515038243337      8.82551157090074
  C   10.47862996802190      3.65903064980373      3.02689934788935
  C   10.50460206681984      0.28754609054833      6.45304352347382
  C   10.82822068128477      3.64388570873065      5.33444265691359
  C   10.87093536240828      3.99830361102988      7.73006379889700
  C   11.01798645721431      0.16471141150195      7.74479696735248
  C   11.58249148374097      3.91203808910351     10.42025170032295
  C   11.60980691840816      2.88373636574309      2.77648694283423
  C   11.97823648114470      2.84082848970309      5.14897144980970
  C   12.24265835528060      3.82588681540645      8.11031241572415
  C   12.34148293067215      2.45772651053613      3.85724270998905
  C   12.53149148005953      3.76824378906910      9.42990416529900
  C   2.34002221602564      2.88357610352411      8.82578309263854
  C   2.36701038371634      3.90856638975973      1.18157283582861
  C   2.93270695380754      0.16258101273914      3.85865494540794
  C   3.07853892627042      3.99622688156783      3.87172296945115
  C   3.12136603169360      3.64286277767877      6.26749745095284
  C   3.44605194791944      0.28614033697394      5.15035505418025
  C   3.47095198332946      3.65912183762363      8.57503407876813
  C   3.66752651972241      0.58278405536936      2.77775812378253
  C   3.71077327524081      4.15405289417038      1.57564846886492
  C   3.97240740868871     -0.65494443092986      9.43169628022138
  C   4.16680095041589     -0.43416894259366      8.11202201742836
  C   4.42135611934800      8.96903344909509      9.42956218994985
  C   4.51541191197602      8.68975610446113      8.11000523981069
  C   4.54034850932311      4.35418705701321     -0.70885763956678
  C   4.57139574117785      0.09542223588387     10.42176141969114
  C   4.71651923702112      0.88063055211135      5.33563657908326
  C   4.77165704338562      8.07551791098728     10.42000848656479
  C   4.90452847180972      1.17486707012549      3.02798019825815
  C   5.00199635266429      0.66741210732983      7.73135695574070
  C   5.05182856345685      7.41550852833677      7.72988593460790
  C   5.23136680385595      6.78917751572771     10.02598415728264
  C   5.37932118220653      7.55514716296430      5.33412251533676
  C   5.45541280032936      1.13661649419764     10.02719003449815
  C   5.47299661019937      5.97081092974754     12.31052092154962
  C   5.49972022472661      8.95257352997973      5.14827225196135
  C   5.54023017184238      7.24426161928347      3.02660027190058
  C   5.64598321853319      8.61147562590343      2.77582175336790
  C   5.64944119599007      9.45839281244104      3.85637113590691
  C   5.74732189085790      4.69434595960408     13.03203324245180
  C   5.78286646760764      4.75522360673672     -1.43032784226228
  C   6.04408599454667      1.75561103678504     12.31138079817092
  C   6.93729348788389      2.62843609817189     -1.42997766770861
  C   7.01261532819804      2.63159039366938     13.03235871158967
  C   7.90610162991864      1.75307749578239     -0.70861981248597
  C   8.16636646057609      4.75874485922292     13.03178470662133
  C   8.20193091361762      4.69159270097388     -1.43054855732363
  C   8.29829666614635      9.45965878485101      7.74304191463276
  C   8.30202263631554      8.61321195966083      8.82395899178832
  C   8.40821128543788      7.24592293771236      8.57377473257819
  C   8.44817831412974      8.95332505682035      6.45136073137647
  C   8.47585085124328      5.96845976558319     -0.70959063241293
  C   8.49497154840819      1.13526395120076      1.57583974827323
  C   8.56902163979517      7.55585739743576      6.26611803528027
  C   8.71722147580154      6.78789505408627      1.57458963690088
  C   8.89655923796822      7.41528103155787      3.87041468959870
  C   8.94853702999315      0.66720032948917      3.87187613565320
  C   9.04584359049148      1.17673137709643      8.57503185308687
  C   9.17652104264682      8.07421067144077      1.18000655119235
  C   9.23394570234408      0.88155188693571      6.26750424587617
  C   9.37931980187548      0.09417919122953      1.18172048447771
  C   9.40901108052324      4.35778935407165     12.31048886081588
  C   9.43256997723661      8.68953446814755      3.48974215392147
  C   9.52653765309242      8.96826812802242      2.17006410930020
  C   9.78408200404195     -0.43427963744916      3.49168981301122
  C   9.97854595066762     -0.65556715932158      2.17211113303901
  Fe  5.30278771447350      4.99175974927455      5.80083979651113
  Fe  6.75594498435450      2.52510338323420      7.29941809766225
  Fe  7.19399786927174      2.52452108614119      4.30300748860563
  Fe  7.33761136480183      3.93834636949790      1.19268013154026
  Fe  8.16548542092327      4.96724964461041      4.30238319803199
  Fe  8.38500941617018      4.58831793818980      7.29881207980076
  H   0.37443400622119      3.61859513159949      1.87163788248648
  H   0.73593839490843      1.81098617143243      7.88348572334673
  H   0.92118479385745      3.76252441903258      4.24023220818697
  H   1.41190545714135      2.46460182443627      5.60206816771625
  H   1.93712858513543     -0.26972349515952      3.72301450393159
  H   10.22245057246468      5.05064000936452     12.58553200619252
  H   10.22428029565966     -1.08832533309247      4.23957876129344
  H   10.63140065340753     -1.48263222240654      1.87041420433642
  H   10.64997462582067      0.50567741111263      9.84923790900497
  H   11.09539267920429     -0.00764275343032      5.59301786423984
  H   11.85864164321985      3.85474304260935     11.47153138141301
  H   11.86248188464811      2.60791879132721      1.75250938720467
  H   12.01403921509867     -0.26614973214175      7.88144214999237
  H   12.53053082643128      2.47408648557191      6.00697004998854
  H   13.02769136591407      3.76753336251651      7.36162035859205
  H   13.21249328381159      1.81074637555291      3.72019721910527
  H   13.57262973577925      3.61779070905314      9.73459663102110
  H   2.08185565398066      3.85857270765601      0.13075128155914
  H   2.08423136824959      2.60461339582995      9.84905887215455
  H   2.84978654850938     -0.00322367456681      6.00857307735629
  H   3.30090531860965      0.50196440157788      1.75392472778113
  H   3.31888925023824     -1.47940248175849      9.73644891158674
  H   3.72139921372929     -1.08338632347429      7.36349820997884
  H   3.73121264731876      5.04731454465575     -1.01430828995247
  H   4.02946819908082      9.94590403450423      9.73420445441650
  H   4.11649882981565      4.01533458158050      9.38184923673557
  H   4.16836773818345      9.40384704078171      7.36609904388579
  H   4.19423493603604      3.35337345026036     -1.04251176795275
  H   4.37805001556326     -0.11189981344974     11.47290962493357
  H   4.46642336947245      6.32889407660271     12.58921057665608
  H   4.67716683747267      8.35899708642310     11.46971278868859
  H   4.90665475860517      4.00756954601191     12.85658195992073
  H   5.00349617686192      1.96395225042183     12.62908778475725
  H   5.52313152687485      1.53746942129130      2.20167085081262
  H   5.53268894552588      9.61888909642799      6.00399330188529
  H   5.55465002836582      6.52134529318192      2.20470303604101
  H   5.67742620230980      4.60439949826786     -2.52134719046089
  H   5.76105334104922      8.96966602545351      1.75183870861880
  H   5.77160844824059     10.53726110098146      3.71843960408113
  H   5.79891335211349      4.87246328434018     14.12693094445368
  H   5.92228010757052      2.24795725818842     -1.25088715434231
  H   5.96114157662097      5.82511929055392     -1.25772684427221
  H   5.97102302742467      4.22027926843558      3.05113955243651
  H   6.05473195369805      5.01339807534698     10.42917662846961
  H   6.16981946022460      6.77120819971116     12.63425971857366
  H   6.23579424680128      0.70435703948981     12.58598618177532
  H   6.54498935683905      2.77074007868965     10.45695269120846
  H   6.82835994287227      2.58221233163269     14.12639502789317
  H   7.11487276432223      2.60248683452042     -2.52214697164941
  H   7.71169747692652      0.70792524124928     -1.02413082811384
  H   7.77087534386241      6.76111891621150     -1.03859038423725
  H   7.99027856771094      5.83049172289966     12.86175028415559
  H   8.02792150456879      2.24384064255541     12.86261490506775
  H   8.13274416761485      4.86092559986274     -2.52243360243264
  H   8.16585570704481     10.53685566090013      7.87847007283186
  H   8.17448496505257      8.96893429092482      9.84655806380765
  H   8.27574641162435      4.32673874724312     10.45195447666880
  H   8.30311127189291      4.62258325746743     14.12536087967797
  H   8.36609302617516      6.52826313310334      9.39549562587537
  H   8.39849387324123      9.61144121558147      5.59110946434292
  H   8.43567767327469      1.56475979368438      9.39432831770350
  H   8.94569832043546      1.95616802731086     -1.04542500274453
  H   9.04231299165699      4.00156110206264     -1.26357733858575
  H   9.26545367048704      8.33898098583459      0.12755680303958
  H   9.47390972824189      6.32888894224405     -1.03373573054293
  H   9.56465158481288     -0.11532062507774      0.12938183597561
  H   9.75040387050089      3.35227002265757     12.62550978753242
  H   9.77226807339494      9.39931167411987      4.23899143855802
  H   9.86897281170336      4.02558219980961      2.19491780897739
  H   9.91604635199202      9.94689397882792      1.86767143503760
  N   10.09306595492695      4.01795781558835      4.25370027367254
  N   10.28853274942884      4.05712878286905      6.51022487948655
  N   3.66092299845295      4.05576671197003      5.09153632616226
  N   3.85640226913602      4.01763867972141      7.34807760555862
  N   4.00238140093271      4.18336932023832      2.87898712579338
  N   4.73504046439546      4.39197567867603      0.74523405258038
  N   5.29167857999346      6.88142593022235      6.51009565288168
  N   5.34419344086698      1.14187519098107      6.51133819046583
  N   5.35192065887814      6.52198562143078      8.72265597278939
  N   5.40809887646572      1.32981368199868      4.25473935073946
  N   5.42258184567204      6.73118663595315      4.25356415854138
  N   5.53773783499267      5.78329366340594     10.85643616995218
  N   5.62609476004796      1.37430202711419      8.72374816951897
  N   6.17362549431435      1.90508518405802     10.85721690963425
  N   6.97477504312671      4.02478912969199     -0.93630173591376
  N   6.97608339578826      4.02771729858922     12.53807617705792
  N   7.77651360932669      1.90314329490326      0.74547958337707
  N   8.32421360214650      1.37346042282692      2.87917829911917
  N   8.41116975304111      5.78155292601489      0.74457523981720
  N   8.52602225072650      6.73235190912904      7.34703409436962
  N   8.54222327704983      1.33098476645816      7.34820600114532
  N   8.59675145380914      6.52123093519269      2.87803339078818
  N   8.60618878348489      1.14208525371151      5.09168933025229
  N   8.65687892369087      6.88165261962525      5.09043710964971
  N   9.21430845607316      4.39488479542326     10.85638055173572
  N   9.94703264672934      4.18558417351409      8.72271752671803
  O   6.97515844957251      4.02564555840379      3.00396822830180
  O   6.97542971787275      4.02625319846209      5.80088720403778
  O   6.97570098369787      4.02686083804933      8.59780617772671

DFT3:
  C   1.68939707773113      3.32891282270501      2.14092744112627
  C   1.74602890341861      2.53020994021618      8.03208329224000
  C   1.97397003982661      3.40352385377228      3.50943097975726
  C   10.03359900087439     -0.42186869751109      2.30708892050095
  C   10.20189815039637      0.53301880877179      6.71484359600492
  C   10.34340748396913      4.01242948345249      9.82845879812075
  C   10.41955481619083      3.77028920364597      2.77179625052704
  C   10.63162359044639      0.37776868093795      8.02735353928138
  C   10.78914548998195      3.61204543020915      5.11132036402870
  C   10.95944952598092      3.87752477883743      7.52835688618657
  C   11.47039160612771      2.90456006401077      2.47714955437038
  C   11.66628729443143      3.69305184908695     10.23160274084417
  C   11.85375649150981      2.69419020842210      4.86655660508716
  C   12.17754734690667      2.34120681795629      3.55870372617039
  C   12.31044565516325      3.60480595035489      7.86567528340664
  C   12.63101260956328      3.52109909960445      9.22699230728743
  C   2.07625757167658      2.70688349673277      6.68575000522188
  C   2.50665943470333      3.14650406588806      9.04732091047518
  C   2.68537196756386      3.55289786295823      1.18501323477409
  C   2.95806648761137     -0.01707337448992      3.64673443887114
  C   3.21780463108136      3.48967485461329      6.36313523620012
  C   3.31517053799779      3.69196593987694      3.87857874282816
  C   3.39754116970564      0.20871598042559      4.94959744663088
  C   3.63733198404298      3.87555138813406      8.66646862920672
  C   3.75585190645867      0.37404412347514      2.55307371148111
  C   3.87775243693889     -0.76747823364052      9.30104030625160
  C   4.00720146790257      3.87468155185352      1.63653072344744
  C   4.08123372478361     -0.50050612821918      7.94116601846574
  C   4.38848046676184      0.06573155224801     10.30849511494050
  C   4.64881438849903      0.85576707238383      5.17754098146911
  C   4.65133647525261      9.11911413269313      9.41502798231791
  C   4.68222276495052      4.26989616735325     -0.62082026955959
  C   4.78109916641697      8.72427454766573      8.08227865207791
  C   4.81802010409239      0.66538598775624      7.60064718256728
  C   4.95570203076790      1.02617717088916      2.83060562729341
  C   4.96147975491562      8.23936372602944     10.46291543586817
  C   5.17382701023439      1.17557827752843      9.90353228732258
  C   5.25446672273880      7.40893770356114      7.80340379916836
  C   5.37356982979002      6.93331635552412     10.10369885318152
  C   5.47879363456236      7.51316160032150      5.34290958813464
  C   5.48310460114716      6.87086777922979      3.06273658366440
  C   5.55587980319979      8.20579747202619      2.63790633412457
  C   5.58766028615230      8.88039250921947      4.98527992349652
  C   5.63603263836809      9.20583185107430      3.62187714570886
  C   5.70290484934900      1.92467769109957     12.20398428148298
  C   5.71631597150922      6.18420747974306     12.45071807420211
  C   5.85901860110289      4.80236802769442     -1.43128560948718
  C   5.89503160225752      4.83844696638460     13.15652947469786
  C   6.86641885406440      2.62359801085706     12.90607376031498
  C   7.10044603556804      2.68504597049489     -1.46265556961749
  C   8.07048151781831      1.88780137464739     -0.59859895905171
  C   8.29027682663843      4.60338480953770     12.91689327675380
  C   8.29402896551917      9.39726151993897      7.98177510707642
  C   8.31783501225699      4.81344236192637     -1.41959261755065
  C   8.37023858582780      8.47633706503864      9.04538523370426
  C   8.37060730873267      8.94602573777571      6.66795901910115
  C   8.44788466032518      6.09273586518404     -0.60215390278377
  C   8.45571343400021      7.12487977372791      8.71812789797750
  C   8.49284205323567      6.86612069284726      1.63302325199726
  C   8.50459281537580      1.37646707673107      1.68107277907344
  C   8.50693498073681      7.55058839701375      6.39182968882755
  C   8.62755854353802      1.46320905552628      8.75276607912338
  C   8.71631420285300      7.60675712800470      3.92289253092058
  C   8.83877979454102      8.19313156537121      1.19839685178575
  C   8.88039028318800      0.84261624760144      3.99171910704387
  C   8.94246437686761      1.15394008719503      6.43125921628998
  C   9.09340008507214      8.91077473562697      3.53720927650503
  C   9.14109740326491      9.16668306766863      2.15325224815551
  C   9.44631370922497      0.35761745468848      1.30800505921009
  C   9.45586384587792      4.03385499078905     12.11497803502658
  C   9.77672562334843     -0.20340984735122      3.67261431775259
  C   9.81230191415754      0.81383724175790      9.08872267169185
  Fe  5.32219419550856      4.95853645235008      5.82757687266096
  Fe  6.36631005545784      2.83186806751266      7.34510144169530
  Fe  6.93016858144540      2.57817379305116      4.33386654852314
  Fe  7.03273406309672      4.07500307851662      1.23637176490467
  Fe  8.29048005278425      5.07641085639965      4.35110310181017
  Fe  8.42934994992094      4.58605721257093      7.25945809772478
  H   0.66319939594108      3.09954616108255      1.81084478387736
  H   0.87704438784918      1.90774716585553      8.29702372811017
  H   1.18207051191406      3.29115556184752      4.25836602957068
  H   1.48781622453474      2.23491910284672      5.89179964955109
  H   1.97841569331607     -0.49101025767063      3.47808871911034
  H   10.10143803420101      0.69038414694615     10.14048129977955
  H   10.22150865454421     -0.84710194597415      4.43826924165318
  H   10.37118106605977      4.55524861987167     12.46961492364667
  H   10.73132352423164     -1.22450498233520      2.01760042450664
  H   10.83638022826085      0.21530228414623      5.88242394347831
  H   11.61108800619389     -0.08279698491618      8.22994319149073
  H   11.70013578349685      2.64821364323624      1.43516220079239
  H   11.93456709916005      3.59073527632578     11.28984202886408
  H   12.37675830181278      2.23805451995716      5.71352084598794
  H   12.98037831113232      1.61025567927646      3.37617649939493
  H   13.08268676411931      3.49808236524831      7.09642915298933
  H   13.67147558713192      3.30679304592761      9.51900403299938
  H   2.24702210282075      3.03956788437293     10.10881972388186
  H   2.44120813316574      3.48161817742942      0.11818310123141
  H   2.76866005717293     -0.05913790759069      5.80551241660323
  H   3.29816948923620     -1.65883201580004      9.58993392888317
  H   3.44173312805933      0.21137077036314      1.51414120018036
  H   3.71168992714392     -1.18696236526325      7.17184195608943
  H   3.82027051806586      4.96299546907825     -0.77170709701427
  H   4.19617000649284     -0.14712067494187     11.36713757094754
  H   4.29259236206988     10.13454927184400      9.64715252412482
  H   4.29533949975142      4.35472206832174      9.40589425639362
  H   4.33986232615735      3.28889208082105     -1.04024169000684
  H   4.48359215421894      9.39461849213916      7.26940125263584
  H   4.72222943539414      2.30847322330575     12.58087430082651
  H   4.78052305746449      6.65240824193696     12.82634944294822
  H   4.86906198798593      8.54627927350805     11.51238085664025
  H   4.95442940159910      4.26536197233459     13.03916725129172
  H   5.45941264456707      6.02197239940336      2.36229128358742
  H   5.59433845543972      8.44460179969259      1.56709263844172
  H   5.61347966200006      1.39553717515464      2.02653398369571
  H   5.65397951504308      4.73102700864660     -2.52795935597797
  H   5.66666913108325      9.65934900857510      5.75050804571391
  H   5.73858643274892      0.85464287916282     12.49992067062653
  H   5.74259099775350     10.26114796644176      3.32570148527296
  H   6.00230687094991      5.87262125285716     -1.18718618813073
  H   6.04312456529799      5.00399315081783     14.25529373877070
  H   6.07995573558791      2.28598883428142     -1.30581200579514
  H   6.19523910307590      5.15702985126407     10.69001742695113
  H   6.21055503368628      2.88322543567370     10.34874220173845
  H   6.41352570894294      5.04424039760012      8.72083218248921
  H   6.54037867956168      6.89359168604364     12.71812861709180
  H   6.77125669771512      2.46208540827014     14.01256321159901
  H   7.34356654268078      2.56790432114375     -2.54735938160867
  H   7.75096331406835      6.87136624974459     -1.00492069072913
  H   7.80103760640446      2.11997147492427     12.58945764463509
  H   7.90632715557246      0.80573149263052     -0.81656480192860
  H   7.97376078439396      1.87387007172743      9.53503956440704
  H   8.16777990113846     10.47247648578304      8.18265245202063
  H   8.25119301630168      5.69571326178859     12.73158526915055
  H   8.28952408030453      9.64859145660140      5.83320444420796
  H   8.31982721593983      8.79050901509800     10.09591351051507
  H   8.36094083265019      5.03814823622302     -2.51424119133262
  H   8.36120525593901      4.21764225209524     10.25510993300304
  H   8.47640112234653      6.35486885506992      9.50387580674563
  H   8.51767550879130      4.47095204635993     14.00834361645040
  H   8.87029688424019      8.45045655383025      0.13327719651428
  H   9.12576007920610      2.09241279376648     -0.91467802114110
  H   9.17184865855404      4.14839793280363     -1.18341146968798
  H   9.38002853568536      9.67950092331766      4.26215835471699
  H   9.42537256863260     10.17499657558248      1.81038602465540
  H   9.47111053704714      6.50370072850104     -0.77552432909736
  H   9.61649088255325      2.95428101464402     12.36080211768473
  H   9.70687548432740      0.18408895469034      0.25730832288200
  H   9.79216772168397      4.21698577520336      1.98259233067128
  N   10.04615790643913      4.10951482901438      8.51849648683496
  N   10.08356465918026      4.09945239290106      4.03865975433371
  N   10.33197203415092      4.02045550065649      6.32283251184926
  N   3.76961184542205      3.83847291652391      5.17589271893798
  N   4.00683554021665      4.00197324245678      7.37992640935878
  N   4.27688488872460      3.91108681641917      2.96197793111694
  N   5.04799675339599      4.16200192153761      0.77854713332901
  N   5.17524379336737      1.18347216448457      6.38712005379934
  N   5.35373753824345      1.43736171831030      8.59622537424818
  N   5.37879451964900      1.27171037633359      4.09011856962997
  N   5.43339532672060      6.87747984163245      6.55823209083196
  N   5.46458242499493      6.55346670444591      4.36118852503904
  N   5.52531501382936      6.54842678703447      8.82062156171686
  N   5.63280941659414      5.94855667278617     11.03377800046189
  N   5.81195566364865      2.02802372295438     10.77068026362346
  N   6.98152345686671      4.04424439150470     12.57650715927914
  N   7.09123613001288      4.09628477142137     -1.06374706807764
  N   7.85893821715130      2.19981695734447      0.80319735485307
  N   8.20661315094685      5.81995081930700      0.80466241504696
  N   8.21266608147838      1.66998285374481      7.48339592080327
  N   8.24158078468620      1.52488121888073      3.00322564311152
  N   8.41783673757896      1.33050067336799      5.19991772219139
  N   8.46606942582500      6.65591475304636      2.97444406883518
  N   8.49835803107266      6.66259230086803      7.44871054938381
  N   8.59261197541532      6.99310170765563      5.16197188956742
  N   9.30468318668542      4.24373750859526     10.69538763931901
  O   7.00885947885951      4.22483404458346      8.80791637190525
  O   7.10293314129294      4.02973241518089      5.80581783401937
  O   7.19647195963128      4.06394515255352      3.09231946626404

DFT4:
C        1.689397078      3.328912823      2.140927441
C        1.746028903      2.530209940      8.032083292
C        1.973970040      3.403523854      3.509430980
C        2.076257572      2.706883497      6.685750005
C        2.506659435      3.146504066      9.047320910
C        2.685371968      3.552897863      1.185013235
C        2.958066488     -0.017073374      3.646734439
C        3.217804631      3.489674855      6.363135236
C        3.315170538      3.691965940      3.878578743
C        3.397541170      0.208715980      4.949597447
C        3.637331984      3.875551388      8.666468629
C        3.755851906      0.374044123      2.553073711
C        3.877752437     -0.767478234      9.301040306
C        4.007201468      3.874681552      1.636530723
C        4.081233725     -0.500506128      7.941166018
C        4.388480467      0.065731552     10.308495115
C        4.648814388      0.855767072      5.177540981
C        4.651336475      9.119114133      9.415027982
C        4.682222765      4.269896167     -0.620820270
C        4.781099166      8.724274548      8.082278652
C        4.818020104      0.665385988      7.600647183
C        4.955702031      1.026177171      2.830605627
C        4.961479755      8.239363726     10.462915436
C        5.173827010      1.175578278      9.903532287
C        5.254466723      7.408937704      7.803403799
C        5.373569830      6.933316356     10.103698853
C        5.478793635      7.513161600      5.342909588
C        5.483104601      6.870867779      3.062736584
C        5.555879803      8.205797472      2.637906334
C        5.587660286      8.880392509      4.985279923
C        5.636032638      9.205831851      3.621877146
C        5.702904849      1.924677691     12.203984281
C        5.716315972      6.184207480     12.450718074
C        5.859018601      4.802368028     -1.431285609
C        5.895031602      4.838446966     13.156529475
C        6.866418854      2.623598011     12.906073760
C        7.100446036      2.685045970     -1.462655570
C        8.070481518      1.887801375     -0.598598959
C        8.290276827      4.603384810     12.916893277
C        8.294028966      9.397261520      7.981775107
C        8.317835012      4.813442362     -1.419592618
C        8.370238586      8.476337065      9.045385234
C        8.370607309      8.946025738      6.667959019
C        8.447884660      6.092735865     -0.602153903
C        8.455713434      7.124879774      8.718127898
C        8.492842053      6.866120693      1.633023252
C        8.504592815      1.376467077      1.681072779
C        8.506934981      7.550588397      6.391829689
C        8.627558544      1.463209056      8.752766079
C        8.716314203      7.606757128      3.922892531
C        8.838779795      8.193131565      1.198396852
C        8.880390283      0.842616248      3.991719107
C        8.942464377      1.153940087      6.431259216
C        9.093400085      8.910774736      3.537209277
C        9.141097403      9.166683068      2.153252248
C        9.446313709      0.357617455      1.308005059
C        9.455863846      4.033854991     12.114978035
C        9.776725623     -0.203409847      3.672614318
C        9.812301914      0.813837242      9.088722672
C       10.033599001     -0.421868698      2.307088921
C       10.201898150      0.533018809      6.714843596
C       10.343407484      4.012429483      9.828458798
C       10.419554816      3.770289204      2.771796251
C       10.631623590      0.377768681      8.027353539
C       10.789145490      3.612045430      5.111320364
C       10.959449526      3.877524779      7.528356886
C       11.470391606      2.904560064      2.477149554
C       11.666287294      3.693051849     10.231602741
C       11.853756492      2.694190208      4.866556605
C       12.177547347      2.341206818      3.558703726
C       12.310445655      3.604805950      7.865675283
C       12.631012610      3.521099100      9.226992307
Fe       6.366310055      2.831868068      7.345101442
Fe       8.429349950      4.586057213      7.259458098
Ga       6.930168581      2.578173793      4.333866549
Ga       7.032734063      4.075003079      1.236371765
H        0.663199396      3.099546161      1.810844784
H        0.877044388      1.907747166      8.297023728
H        1.182070512      3.291155562      4.258366030
H        1.487816225      2.234919103      5.891799650
H        1.978415693     -0.491010258      3.478088719
H        2.247022103      3.039567884     10.108819724
H        2.441208133      3.481618177      0.118183101
H        2.768660057     -0.059137908      5.805512417
H        3.298169489     -1.658832016      9.589933929
H        3.441733128      0.211370770      1.514141200
H        3.711689927     -1.186962365      7.171841956
H        3.820270518      4.962995469     -0.771707097
H        4.196170006     -0.147120675     11.367137571
H        4.292592362     10.134549272      9.647152524
H        4.295339500      4.354722068      9.405894256
H        4.339862326      3.288892081     -1.040241690
H        4.483592154      9.394618492      7.269401253
H        4.722229435      2.308473223     12.580874301
H        4.780523057      6.652408242     12.826349443
H        4.869061988      8.546279274     11.512380857
H        4.954429402      4.265361972     13.039167251
H        5.459412645      6.021972399      2.362291284
H        5.594338455      8.444601800      1.567092638
H        5.613479662      1.395537175      2.026533984
H        5.653979515      4.731027009     -2.527959356
H        5.666669131      9.659349009      5.750508046
H        5.738586433      0.854642879     12.499920671
H        5.742590998     10.261147966      3.325701485
H        6.002306871      5.872621253     -1.187186188
H        6.043124565      5.003993151     14.255293739
H        6.079955736      2.285988834     -1.305812006
H        6.195239103      5.157029851     10.690017427
H        6.210555034      2.883225436     10.348742202
H        6.413525709      5.044240398      8.720832182
H        6.540378680      6.893591686     12.718128617
H        6.771256698      2.462085408     14.012563212
H        7.343566543      2.567904321     -2.547359382
H        7.750963314      6.871366250     -1.004920691
H        7.801037606      2.119971475     12.589457645
H        7.906327156      0.805731493     -0.816564802
H        7.973760784      1.873870072      9.535039564
H        8.167779901     10.472476486      8.182652452
H        8.251193016      5.695713262     12.731585269
H        8.289524080      9.648591457      5.833204444
H        8.319827216      8.790509015     10.095913511
H        8.360940833      5.038148236     -2.514241191
H        8.361205256      4.217642252     10.255109933
H        8.476401122      6.354868855      9.503875807
H        8.517675509      4.470952046     14.008343616
H        8.870296884      8.450456554      0.133277197
H        9.125760079      2.092412794     -0.914678021
H        9.171848659      4.148397933     -1.183411470
H        9.380028536      9.679500923      4.262158355
H        9.425372569     10.174996576      1.810386025
H        9.471110537      6.503700729     -0.775524329
H        9.616490883      2.954281015     12.360802118
H        9.706875484      0.184088955      0.257308323
H        9.792167722      4.216985775      1.982592331
H       10.101438034      0.690384147     10.140481300
H       10.221508655     -0.847101946      4.438269242
H       10.371181066      4.555248620     12.469614924
H       10.731323524     -1.224504982      2.017600425
H       10.836380228      0.215302284      5.882423943
H       11.611088006     -0.082796985      8.229943191
H       11.700135783      2.648213643      1.435162201
H       11.934567099      3.590735276     11.289842029
H       12.376758302      2.238054520      5.713520846
H       12.980378311      1.610255679      3.376176499
H       13.082686764      3.498082365      7.096429153
H       13.671475587      3.306793046      9.519004033
N        3.769611845      3.838472917      5.175892719
N        4.006835540      4.001973242      7.379926409
N        4.276884889      3.911086816      2.961977931
N        5.047996753      4.162001922      0.778547133
N        5.175243793      1.183472164      6.387120054
N        5.353737538      1.437361718      8.596225374
N        5.378794520      1.271710376      4.090118570
N        5.433395327      6.877479842      6.558232091
N        5.464582425      6.553466704      4.361188525
N        5.525315014      6.548426787      8.820621562
N        5.632809417      5.948556673     11.033778000
N        5.811955664      2.028023723     10.770680264
N        6.981523457      4.044244392     12.576507159
N        7.091236130      4.096284771     -1.063747068
N        7.858938217      2.199816957      0.803197355
N        8.206613151      5.819950819      0.804662415
N        8.212666081      1.669982854      7.483395921
N        8.241580785      1.524881219      3.003225643
N        8.417836738      1.330500673      5.199917722
N        8.466069426      6.655914753      2.974444069
N        8.498358031      6.662592301      7.448710549
N        8.592611975      6.993101708      5.161971890
N        9.304683187      4.243737509     10.695387639
N       10.046157906      4.109514829      8.518496487
N       10.083564659      4.099452393      4.038659754
N       10.331972034      4.020455501      6.322832512
O        7.008859479      4.224834045      8.807916372
O        7.102933141      4.029732415      5.805817834
O        7.196471960      4.063945153      3.092319466
Zn       5.322194196      4.958536452      5.827576873
Zn       8.290480053      5.076410856      4.351103102
